# Supplementary material for: Site-specific manipulation of Arabidopsis loci using CRISPR-Cas9 SunTag systems
Source: Nat Commun. 2019 Feb 13;10:729. doi: 10.1038/s41467-019-08736-7 (PMC6374409; doi:10.1038/s41467-019-08736-7)
Supplement: Supplementary file 3 — Source Data [file 41467_2019_8736_MOESM3_ESM.xlsx]

## Sheet: Sheet1
Figure 1f
order of data values corresponds to samples in figure
2^(-ΔΔCt)	rep1	1	0.000146177	1.26576	0.920188	1.90528	1.71713
	rep2	1	0.000114688	1	1.00696	1.8025	1.59107

## Sheet: Sheet2
Figure 2c
order of data values corresponds to samples in figure
2^(-ΔΔCt)	rep1	1	96.3358	32.6724	67.6492	136.239	58.4852	0.000284359	0.000300572
	rep2	1	121.938	27.4741	65.7993	130.69	54.1917	0.000259856	0.000267162

## Sheet: Sheet3
Supplementary Figure 1c

## Sheet: Sheet4
Supplementary Figure 2a
order of data values corresponds to samples in figure
2^(-ΔΔCt)	rep1	1	0.000123774	0.000102648	8.75217e-05	6.58709e-05	0.125869	0.664343	0.463294
	rep2	1	0.000235824	5.65544e-05	7.21785e-06	6.7255e-05	0.140632	0.68302	0.429283

## Sheet: Sheet5
Supplementary Figure 2b
order of data values corresponds to samples in figure
2^(-ΔΔCt)	rep1	1	3.85038	0.000161632	0.000134977	0.000160515	0.000271831	0.000441591	0.000356206
	rep2	1	3.79737	0.000138772	0.000126814	0.000138772	0.000291342	0.000334664	0.000379135

## Sheet: Sheet6
Supplementary Figure 2c
order of data values corresponds to samples in figure
2^(-ΔΔCt)	rep1	1	0.867539	0.861546	1.10693e-06	1.17005e-06	0.367292	0.194117	0.326465	0.0667541	0.0868699	0.202361	0.25437	0.237336	0.232451
	rep2	1	0.78187	1.06069	1.05451e-06	1.12239e-06	0.306721	0.187505	0.326465	0.0695889	0.102593	0.238986	0.219912	0.272627	0.298334

## Sheet: Sheet7
Supplementary Figure 2e
order of data values corresponds to samples in figure
2^(-ΔΔCt)	rep1	1	0.000150286	0.0409498	0.000755647	0.0104526	0.00315094
	rep2	1	2.07001e-05	0.0476956	0.000874048	0.00942037	0.00328475

## Sheet: Sheet8
Supplementary Figure 5a
order of data values corresponds to samples in figure
2^(-ΔΔCt)	rep1	1	1.77769	1.89212	1.51534e-05	2.93136e-06	0.125	0.153893	0.0297699	0.882703	0.784584	3.24901
	rep2	1	1.60214	1.8025	1.31007e-05	2.48211e-06	0.11344	0.15283	0.0260965	0.97942	0.716978	3.86375

## Sheet: Sheet9
Supplementary Figure 7
order of data values corresponds to samples in figure
2^(-ΔΔCt)	rep1	1	5.46416	187.403	3.24901	1458.23	83.8652	1.21419	448.822	0.926588	1.07177	188.706	4011.71	190.019	2628.46	114.563	1698.45
	rep2	1	5.09824	151.167	2.14355	929.3	66.7178	2.11404	362.039	0.403321	1.27456	145.009	4096	219.793	2352.53	85.0359	1408.55

## Sheet: Sheet10
Supplementary Figure 11a
order of data values corresponds to samples in figure
2^(-ΔΔCt)			rep1	1	1.04608	173.045	365.822	59.5075	60.3382	610.988	193.34
			rep2	1	0.49141	202.953	325.159	76.3735	56.2975	615.238	173.045

[truncated: 3 more sheets: Sheet11, Sheet12, Sheet13]
